# Supplementary material for: Nutritional Value and Physicochemical Properties of Male and Female Broad-Breasted Bronze Turkey Muscle
Source: Foods. 2024 Apr 29;13(9):1369. doi: 10.3390/foods13091369 (PMC11082980; doi:10.3390/foods13091369)
Supplement: Supplementary file 1 [file foods-13-01369-s001.zip]

Archive with 1 entries (1 files):
- foods-2924692-supplementary.pdf
